# Supplementary material for: Microglia Reduce Herpes Simplex Virus 1 Lethality of Mice with Decreased T Cell and Interferon Responses in Brains
Source: Int J Mol Sci. 2021 Nov 18;22(22):12457. doi: 10.3390/ijms222212457 (PMC8624831; doi:10.3390/ijms222212457)
Supplement: Supplementary file 1 [file ijms-22-12457-s001.zip]

Archive with 1 entries (1 files):
- ijms-1452605-supplementary.pdf
